# Supplementary material for: Charge Transport Enhancement in BiVO4 Photoanode for Efficient Solar Water Oxidation
Source: Materials (Basel). 2023 Apr 27;16(9):3414. doi: 10.3390/ma16093414 (PMC10180425; doi:10.3390/ma16093414)
Supplement: Supplementary file 1 [file materials-16-03414-s001.zip]

Archive with 1 entries (1 files):
- materials-2324972-supplementary.pdf
